# Supplementary material for: NET1 is a critical regulator of spindle assembly and actin dynamics in mouse oocytes
Source: Reprod Biol Endocrinol. 2024 Jan 2;22:5. doi: 10.1186/s12958-023-01177-4 (PMC10759572; doi:10.1186/s12958-023-01177-4)
Supplement: Supplementary file 1 — Supplementary Material 1 [file 12958_2023_1177_MOESM1_ESM.xlsx]

## Sheet: KEGG_Pathway
ID
